# Supplementary material for: Identification of New Single Nucleotide Polymorphisms Potentially Related to Small Ruminant Lentivirus Infection Susceptibility in Goats Based on Data Selected from High-Throughput Sequencing
Source: Pathogens. 2024 Sep 25;13(10):830. doi: 10.3390/pathogens13100830 (PMC11510762; doi:10.3390/pathogens13100830)
Supplement: Supplementary file 1 [file pathogens-13-00830-s001.zip]

Archive with 1 entries (1 files):
- pathogens-3126482-supplementary.pdf
